# Supplementary material for: Molecular Epidemiology Reveals the Co-Circulation of Two Genotypes of Coxsackievirus B5 in China
Source: Viruses. 2022 Nov 30;14(12):2693. doi: 10.3390/v14122693 (PMC9785520; doi:10.3390/v14122693)
Supplement: Supplementary file 1 [file viruses-14-02693-s001.zip]

Archive with 1 entries (1 files):
- viruses-2015730-supplementary.pdf
